# Supplementary material for: Stepped-care models for cancer symptom management: a systematic review of efficacy and cost-effectiveness
Source: J Natl Cancer Inst. 2025 Jun 25;118(1):26–48. doi: 10.1093/jnci/djaf153 (PMC12794235; doi:10.1093/jnci/djaf153)
Supplement: djaf153_Supplementary_Data [file djaf153_supplementary_data.zip]

Archive with 1 entries (1 files):
- Supplementary File_Search Strategy.pdf
